# Supplementary material for: From yellow deserts to white mountains: confirmed occurrence and genetic affiliation of Psammophis schokari (Forskål, 1775) (Serpentes, Psammophiidae) in Lebanon
Source: Zookeys. 2026 Feb 2;1268:1–12. doi: 10.3897/zookeys.1268.177920 (PMC12887587; doi:10.3897/zookeys.1268.177920)
Supplement: Supplementary material 1 — Original photo vouchers of recorded individuals [file zookeys-1268-001_article-177920__-s001.zip]

Archive with 28 entries (27 files):
- Supplementary_data/
- Supplementary_data/PSL001 (1).JPG
- Supplementary_data/PSL001 (2).JPG
- Supplementary_data/PSL001 (3).JPG
- Supplementary_data/PSL002.mp4
- Supplementary_data/PSL003.jpeg
- Supplementary_data/PSL004 (1).JPG
- Supplementary_data/PSL004 (2).JPG
- Supplementary_data/PSL004 (3).JPG
- Supplementary_data/PSL004 (4).JPG
- Supplementary_data/PSL005.jpg
- Supplementary_data/PSL006 (1).JPG
- Supplementary_data/PSL006 (2).JPG
- Supplementary_data/PSL006 (3).JPG
- Supplementary_data/PSL007.mp4
- Supplementary_data/PSL008.jpg
- Supplementary_data/PSL009.jpg
- Supplementary_data/PSL010 (1).JPG
- Supplementary_data/PSL010 (2).JPG
- Supplementary_data/PSL010 (3).JPG
- Supplementary_data/PSL010 (4).JPG
- Supplementary_data/PSL011 (1).JPG
- Supplementary_data/PSL011 (2).JPG
- Supplementary_data/PSL012.jpg
- Supplementary_data/PSL013.jpg
- Supplementary_data/PSL014.jpg
- Supplementary_data/PSL015.jpg
- Supplementary_data/PSL016.JPG
